# Supplementary material for: Performance of diagnostic and predictive host blood transcriptomic signatures for Tuberculosis disease: A systematic review and meta-analysis
Source: PLoS One. 2020 Aug 21;15(8):e0237574. doi: 10.1371/journal.pone.0237574 (PMC7442252; doi:10.1371/journal.pone.0237574)
Supplement: S2 Table — A matrix of all identified signatures with their corresponding gene composition. (XLSX) [file pone.0237574.s002.xlsx]

## Sheet: GenesIndentified
GENE	Berry393_2010	Berry86_2010	Bloom144	Cai1_2014	DaCosta2_2015	DaCosta3_2015	Darboe11_2018	Dawany251_2015	DeAraujo1_2016	Franscisco2_2017	Huang1_2018	Huang13_2015	Jacobsen3_2007	Kaforou27_2013	Kaforou44_2013	Kaforou53_2013	Lee2_2016	Lee3_2016	Leong24_2018	Lesho127_2011	Lu3_2011	Maertzdorf3_2011	Maertzdorf5_2011	Pan2_2017	Roe3_2018	Sambarey10_2017	Satproedprai7_2015	Serrano2_2016	Suliman4_2018	Sweeney3_2016	Walter47_2016	Walter51_2016	Walter119_2016	Wu3_2007	Zak16_2016	Gene Use Frequency
GBP5	1				1	1	1			1						1							1		1					1	1		1		1	12
FCGR1A	1		1		1	1							1	1		1						1	1			1	1					1			1	13
FCGR1B	1		1				1							1		1							1				1								1	8
DUSP3	1		1											1	1	1														1						6
GBP2	1						1	1																								1	1		1	6
SEPT4	1		1												1	1													1						1	6
BATF2	1						1												1						1										1	5
C1QB	1		1									1		1																		1				5
DHRS9	1	1						1																								1	1			5
GBP6	1													1	1	1																	1			5
SERPING1	1						1								1				1																1	5
STAT1	1						1	1																			1								1	5
ANKRD22	1													1		1																			1	4
GAS6	1													1		1													1							4
LHFPL2	1													1	1	1																				4
PRDM1	1														1																1		1			4
SCARF1							1																		1								1		1	4
SMARCD3	1		1											1												1										4
TRAFD1	1						1	1																											1	4
AIM2	1		1									1																								3
ALDH1A1	1														1	1																				3
APOL1	1																										1								1	3
BLK	1															1													1							3
BRSK1	1	1						1																												3
CASP4	1	1						1																												3
CD74		1													1	1																				3
CREB5	1														1	1																				3
CYB561															1	1															1					3
ETV7	1						1																												1	3
FCGR1C			1											1		1																				3
FLVCR2	1							1						1																						3
GBP1	1						1																												1	3
KREMEN1	1		1																													1				3
LOC653610	1		1					1																												3
LPCAT2	1		1					1																												3
LTF													1									1	1													3
MEF2D	1		1									1																								3
MIR21			1													1																1				3
POLB		1														1																	1			3
TAP1	1						1																												1	3
TMEM51	1	1						1																												3
VAMP5	1													1																		1				3
ADM	1		1																																	2
AGMAT	1	1																																		2
ANKRD44								1																									1			2
ANKRD58																																1	1			2
ANXA3	1		1																																	2
APOL6	1							1																												2
ARHGEF19																																1	1			2
ASPHD2	1							1																												2
ASUN																	1	1																		2
BHLHE40												1														1										2
BTN3A1															1	1																				2
C18orf45																																1	1			2
C19ORF25																															1		1			2
C19orf59	1		1																																	2
C1QC				1										1																						2
C20ORF103																																1	1			2
C4ORF18	1													1																						2
C5	1													1																						2
CACNA1E	1		1																																	2
CALML4															1	1																				2
CASC1															1	1																				2
CCNA1																															1		1			2
CCR2		1																														1				2
CCR6	1													1																						2
CD46																				1													1			2
CDK5RAP2	1		1																																	2
CEACAM1	1		1																																	2
COP1	1		1																																	2
CR1 (PAK)	1											1																								2
CWH43																															1		1			2
CXCL10	1																				1															2
CXCR5														1		1																				2
EBF1															1	1																				2
EIF4E3		1																														1				2
EPB41L3	1	1																																		2
EPHA4	1																															1				2
FAM26F	1															1																				2
FCER1G	1		1																																	2
FER1L3	1	1																																		2
FLJ30403																																1	1			2
GBP4	1																																		1	2
GK	1							1																												2
GNG7														1		1																				2
GOLGA8IP																															1		1			2
GPR109A	1		1																																	2
GPR109B	1		1																																	2
GYG1	1		1																																	2
GZMA						1																	1													2
HIST2H2AA3	1		1																																	2
HIST2H2AC	1		1																																	2
HLA-DPB1	1														1																					2
HLA-F		1																													1					2
HLA-G																															1		1			2
HPSE	1		1																																	2
Hs.131087															1	1																				2
Hs.162734															1	1																				2
IFI35	1		1																																	2
IFI44L	1																									1										2
IFITM1	1		1																																	2
IFITM3	1		1																																	2
IL15	1															1																				2
INCA	1		1																																	2
JAK2	1																															1				2
KCNJ15	1		1																																	2
KIF1B	1		1																																	2
KLF2										1																				1						2
LACTB	1	1																																		2
LBH	1																		1																	2
LILRA5	1		1																																	2
LILRB4	1		1																																	2
LIPN																															1		1			2
LMNB1	1		1																																	2
LOC149837																															1		1			2
LOC389386															1	1																				2
LOC728519	1		1																																	2
LOC728744	1													1																						2
LTB4R	1		1																																	2
MAFB	1																										1									2
MAP7															1	1																				2
MEFV			1					1																												2
MTHFD1L																															1		1			2
MTHFD2	1	1																																		2
NOVA1																																1	1			2
NPC2		1							1																											2
OSM	1		1																																	2
PAPD5																															1		1			2
PFKFB3	1		1																																	2
PGA5															1	1																				2
PLAC8			1																1																	2
PLSCR1	1		1																																	2
PPPDE2															1	1																				2
PRCP		1						1																												2
PSMB10		1																															1			2
PTPRC																	1	1																		2
PTTG2																																1	1			2
RAB33A													1									1														2
RBM25																				1													1			2
RNF19A								1							1																					2
SFRS3								1												1																2
SLC16A2																																1	1			2
SLC22A4	1		1																																	2
SLC26A8	1		1																																	2
SLPI			1																							1										2
SMS																																1	1			2
SNORA9																															1		1			2
SSX1																																1	1			2
STAT2	1							1																												2
TAPBPL																															1		1			2
TAS2R39																															1		1			2
TIMM10	1																									1										2
TLR5	1		1																																	2
TMCC1															1	1																				2
TMED7																																1	1			2
TNFRSF14		1						1																												2
TRIB2	1	1																																		2
UBE2L6	1							1																												2
UGP2															1	1																				2
VPREB3															1	1																				2
VPS13B																1				1																2
WSB2		1																	1																	2
ZNF438	1		1																																	2
AAK1															1																					1
ABCA1			1																																	1
ABCA2			1																																	1
ABCE1								1																												1
ABCG1	1																																			1
ABHD14A	1																																			1
ABLIM1	1																																			1
ACOT9	1																																			1
ACOX3								1																												1
ACTA2	1																																			1
ACTR2																				1																1
ACVR1								1																												1
ADAM10																				1																1
ADAM7	1																																			1
ADAMTS4																																	1			1
AEBP2								1																												1
AFF1	1																																			1
AGPAT3	1																																			1
AGTRAP			1																																	1
AKAP13																				1																1
ALPL			1																																	1
ALS2																																	1			1
AMY1B								1																												1
ANAPC1								1																												1
ANKRD10																				1																1
ANKRD13A		1																																		1
ANKRD33			1																																	1
ANKS3																																1				1
ANO2																																	1			1
ANP32E																				1																1
ANXA5																			1																	1
APC																				1																1
APOL2	1																																			1
APP												1																								1
ARG1															1																					1
ARHGAP33												1																								1
ARL4C								1																												1
ARL9																																	1			1
ARSA								1																												1
ASCC3								1																												1
ASCL2								1																												1
ASGR2	1																																			1
ATF1																				1																1
ATF3	1																																			1
ATG3		1																																		1
ATP10A																					1															1
ATP1B3		1																																		1
ATP5I								1																												1
ATP6V0A1																																	1			1
ATP6V0E1		1																																		1
ATP6V0E2	1																																			1
ATP6V1G2																																	1			1
ATP8B2	1																																			1
B3GNT8	1																																			1
B4GALT5			1																																	1
BAGE5			1																																	1
BCAS4	1																																			1
BCCIP								1																												1
BCL6	1																																			1
BCLAF1								1																												1
BHLHB2			1																																	1
BIN1	1																																			1
BMX	1																																			1
BOK																																	1			1
BTBD1								1																												1
BTBD9																															1					1
BZW1								1																												1
C10orf33			1																																	1
C10orf54								1																												1
C10orf78																																	1			1
C11orf1	1																																			1
C11orf75	1																																			1
C11orf82	1																																			1
C12orf57	1																																			1
C13orf15																																	1			1
C15orf61																																	1			1
C16orf30	1																																			1
C16orf48								1																												1
C16orf57			1																																	1
C16orf7	1																																			1
C19ORF12															1																					1
C19orf56								1																												1
C1orf54								1																												1
C20orf24		1																																		1
C2ORF46																															1					1
C2orf54																																	1			1
C2orf79								1																												1
C3orf64								1																												1
C4ORF34		1																																		1
C4ORF39																															1					1
C6orf47								1																												1
C6orf62																				1																1
C6orf99																																	1			1
C7orf36								1																												1
C9orf109		1																																		1
C9orf127		1																																		1
C9orf66	1																																			1
C9orf72	1																																			1
C9orf91								1																												1
CAB39																				1																1
CACNA1I	1																																			1
CACNG6			1																																	1
CALCOCO2		1																																		1
CAPN12	1																																			1
CAPS		1																																		1
CARD17			1																																	1
CARM1								1																												1
CASP2																				1																1
CASP5	1																																			1
CCDC99								1																												1
CCL14-CCL15																																	1			1
CCNC								1																												1
CCNG2																				1																1
CCR3			1																																	1
CCR7		1																																		1
CD151	1																																			1
CD1C																													1							1
CD27	1																																			1
CD274	1																																			1
CD28	1																																			1
CD38	1																																			1
CD3D	1																																			1
CD40LG	1																																			1
CD5	1																																			1
CD59	1																																			1
CD79A														1																						1
CD79B														1																						1
CDC42SE2																				1																1
CDK5R1	1																																			1
CDK6								1																												1
CDKN2A																															1					1
CDKN2B								1																												1
CDKN2D								1																												1
CECR6	1																																			1
CENTA2	1																																			1
CERKL															1																					1
CHFR																															1					1
CHI3L2		1																																		1
CHMP5	1																																			1
CISD1																																	1			1
CLC			1																																	1
CLEC12A	1																																			1
CLEC1A		1																																		1
CLEC4D	1																																			1
CLEC7A																															1					1
CLK1								1																												1
CLTB								1																												1
CLUAP1	1																																			1
CLYBL	1																																			1
CMIP								1																												1
CMPK2	1																																			1
CMTM6																				1																1
CNOT4																				1																1
COASY								1																												1
COL9A2																1																				1
CPEB3								1																												1
CPVL																			1																	1
CREB1																				1																1
CREB3L2								1																												1
CREG1																1																				1
CROP																				1																1
CSNK1G3								1																												1
CST7			1																																	1
CTSL1	1																																			1
CTSS																																	1			1
CUEDC2																																1				1
CXCL6	1																																			1
CYBB																																1				1
CYP1B1			1																																	1
CYP2F1																																	1			1
CYP4F3																										1										1
DAPP1																			1																	1
DBI		1																																		1
DBNDD2																																	1			1
DDHD1								1																												1
DDX58	1																																			1
DDX60	1																																			1
DEFA1																1																				1
DEFA1B																1																				1
DEFA3																1																				1
DEFB113																																	1			1
DEPDC5		1																																		1
DGAT1								1																												1
DGAT2			1																																	1
DHRS12	1																																			1
DHRS13			1																																	1
DHRS4								1																												1
DHRS4L2								1																												1
DHX29																		1																		1
DICER1																				1																1
DISC1			1																																	1
DKFZp761E198	1																																			1
DKFZp761P0423	1																																			1
DMXL2		1																																		1
DNAJB1																																	1			1
DNAJB6								1																												1
DNAJC1																			1																	1
DNAJC2								1																												1
DNAL4								1																												1
DOCK5																				1																1
DOCK9	1																																			1
DPY19L2P1																																	1			1
DR1																				1																1
DRAM	1																																			1
DSTNP2																																1				1
DTX3L	1																																			1
DYNLT1	1																																			1
DYSF	1																																			1
DZIP1																																	1			1
EBI2	1																																			1
ECGF1	1																																			1
EED								1																												1
EEF1D			1																																	1
EFR3A		1																																		1
EIF3J								1																												1
EIF4A2																				1																1
ELFN1																																	1			1
EMR4			1																																	1
EMR4P			1																																	1
ENTPD1	1																																			1
EPB41L4A								1																												1
EPHA3																																	1			1
EPS8L2																																	1			1
EPSTI1	1																																			1
ERLIN1			1																																	1
ESPN			1																																	1
ETNK1																				1																1
ETS1	1																																			1
ETV6								1																												1
EVI2A	1																																			1
EXD2																			1																	1
EYA3								1																												1
FAIM3	1																																			1
FAM102A	1																																			1
FAM115C																																	1			1
FAM120A								1																												1
FAM126B																				1																1
FAM151B																																1				1
FAM20A														1																						1
FAM26D																																	1			1
FAM65A												1																								1
FAM86A																																1				1
FAM91A1																																	1			1
FANCE																																	1			1
FAR1																				1																1
FASTKD2								1																												1
FAT4																															1					1
FBXO6	1																																			1
FCAR	1																																			1
FCER1A			1																																	1
FCGBP	1																																			1
FCGR2B																															1					1
FCN1																																1				1
FCRL3		1																																		1
FCRLA	1																																			1
FDFT1								1																												1
FFAR2	1																																			1
FGB																																1				1
FGF14																																	1			1
FGL2																																	1			1
FKBP5			1																																	1
FLJ10996								1																												1
FLJ32255			1																																	1
FLJ38973								1																												1
FLJ43093			1																																	1
FOXP3																																		1		1
FRMD3	1																																			1
FUS																				1																1
FYB																				1																1
FZD2																1																				1
G6PD								1																												1
GADD45B	1																																			1
GADD45G	1																																			1
GATA2			1																																	1
GATM																																	1			1
GCH1	1																																			1
GDE1																				1																1
GEMIN6								1																												1
GET4																																	1			1
GJA9															1																					1
GLCCI1																				1																1
GLG1																				1																1
GLIPR1																																	1			1
GLRX		1																																		1
GLS																				1																1
GNG10	1																																			1
GNG8			1																																	1
GOLGA8DP																															1					1
GOLT1B								1																												1
GPR141	1																																			1
GPR84	1																																			1
GPR97			1																																	1
GPRASP2																																	1			1
GRAMD3								1																												1
GRAP	1																																			1
GRB10																																1				1
GSG2																																	1			1
GSTK1		1																																		1
GZMK	1																																			1
H2AFJ			1																																	1
HECW1																															1					1
HERC5	1																																			1
HEY1																1																				1
HIF1AN								1																												1
HIPK3																				1																1
HIRIP3																			1																	1
HIST1H2BG			1																																	1
HIST1H3D			1																																	1
HIST1H4J																																1				1
HIST1H4K																																1				1
HIST2H2AA4			1																																	1
HIST2H2BE			1																																	1
HIST2H2BF	1																																			1
HIST2H4A																																	1			1
HK2	1																																			1
HK3																										1										1
HLA-A																																	1			1
HLA-DMA								1																												1
HLA-DMB								1																												1
HLA-H																																	1			1
HM13															1																					1
HNRNPH1																				1																1
HNRPA1L-2	1																																			1
HORMAD1																																1				1
HP			1																																	1
HPCAL1								1																												1
HPS4																			1																	1
hsa_circRNA001937											1																									1
HSD17B3																																1				1
HSP90AA1								1																												1
HSPD1								1																												1
HSPE1																															1					1
ID3	1																																			1
IER3																															1					1
IFI16	1																																			1
IFI27L2																1																				1
IFI30			1																																	1
IFI44	1																																			1
IFI6	1																																			1
IFIH1	1																																			1
IFIT2	1																																			1
IFIT3	1																																			1
IFIT5	1																																			1
IFNAR1			1																																	1
IFNAR2								1																												1
IFNGR1																				1																1
IGF2BP3	1																																			1
IK																																	1			1
IKZF3	1																																			1
IL12B																																		1		1
IL18R1			1																																	1
IL18RAP	1																																			1
IL1RN	1																																			1
IL4R			1																																	1
IL5RA																																	1			1
IL7R	1																																			1
IL8																																		1		1
IL9R																																	1			1
IMMP1L																																	1			1
IMPA2															1																					1
INHBE																															1					1
INTS3								1																												1
IQUB																																	1			1
IRF1								1																												1
IRF7	1																																			1
ISG15	1																																			1
ITGA4								1																												1
ITPRIPL2			1																																	1
JMJD1C																				1																1
JMJD6			1																																	1
KAT5																																1				1
KAZN																											1									1
KCNJ13																																	1			1
KIAA0020								1																												1
KIAA0146								1																												1
KIAA0319L								1																												1
KIAA0748	1																																			1
KIAA0947								1																												1
KIAA1026	1																																			1
KIAA1333								1																												1
KIAA1370								1																												1
KIAA1618	1																																			1
KIAA1632		1																																		1
KIAA1641	1																																			1
KIAA1715																				1																1
KLF12	1																																			1
KLF3																				1																1
KLHL25																																1				1
KLK1																								1												1
KPNA3								1																												1
KPNB1		1																																		1
KRAS								1																												1
KRT26																																	1			1
KRT72	1																																			1
KRTAP10-12																																	1			1
LAIR2																																	1			1
LAP3	1																																			1
LCE1E																																	1			1
LHFPL3																																	1			1
LILRA6			1																																	1
LIMK1																																	1			1
LIMK2	1																																			1
LIN7A	1																																			1
LINGO2																															1					1
LMO4								1																												1
LNX2																																1				1
LNX5																			1																	1
LOC100008589			1																																	1
LOC100129581																																	1			1
LOC100132354																																	1			1
LOC100132394			1																																	1
LOC100133565			1																																	1
LOC100133800															1																					1
LOC149448		1																																		1
LOC151579								1																												1
LOC196752															1																					1
LOC284701		1																																		1
LOC285053								1																												1
LOC285176								1																												1
LOC285359								1																												1
LOC360030																				1																1
LOC388122								1																												1
LOC388906																																	1			1
LOC390354								1																												1
LOC391811		1																																		1
LOC399715								1																												1
LOC400759	1																																			1
LOC402057								1																												1
LOC440145								1																												1
LOC440348		1																																		1
LOC440731	1																																			1
LOC441763			1																																	1
LOC552891	1																																			1
LOC554206																																	1			1
LOC641710			1																																	1
LOC642161	1																																			1
LOC642606	1																																			1
LOC644086		1																																		1
LOC644380								1																												1
LOC645159			1																																	1
LOC647436								1																												1
LOC648057								1																												1
LOC648099	1																																			1
LOC648210								1																												1
LOC648605								1																												1
LOC648984	1																																			1
LOC649555								1																												1
LOC650546																1																				1
LOC650795	1																																			1
LOC650799	1																																			1
LOC652755	1																																			1
LOC653591			1																																	1
LOC653717								1																												1
LOC653867	1																																			1
LOC654189								1																												1
LOC728014	1																																			1
LOC728417			1																																	1
LOC728635								1																												1
LOC728643								1																												1
LOC730092	1																																			1
LOC90120								1																												1
LOC90925																1																				1
LOC91431								1																												1
LRFN3	1																																			1
LRRC37A4		1																																		1
LUZP6																				1																1
LY96			1																																	1
LYSMD2		1																																		1
LYST																				1																1
LZTFL1								1																												1
MAGEE1	1																																			1
MAK															1																					1
MALT1								1																												1
MAN1A1								1																												1
MAP3K1																				1																1
MAP6D1																															1					1
MAPK14	1																																			1
MATR3								1																												1
MAZ			1																																	1
MBNL1																				1																1
MCL1		1																																		1
MCTP1			1																																	1
METAP1																			1																	1
MFGE8																																	1			1
MGC22014	1																																			1
MGC42367	1																																			1
MGC52498	1																																			1
MIB1																				1																1
MICB								1																												1
MIR1974															1																					1
MIR30C1																																1				1
MIRLET7F2																															1					1
MLKL								1																												1
MMP9	1																																			1
MOBKL2A								1																												1
MOBKL2C								1																												1
MORC1																																	1			1
MORC2	1																																			1
MPO														1																						1
MPZL2								1																												1
MR1								1																												1
MRPL35								1																												1
MRPL44		1																																		1
MRPL47								1																												1
MS4A6A		1																																		1
MSL3			1																																	1
MSL3L1			1																																	1
MSRB2								1																												1
MTDH								1																												1
MTRF1L			1																																	1
MXD4			1																																	1
MYC	1																																			1
MYEOV																																	1			1
MYL6								1																												1
MYOZ3																																	1			1
NAE1								1																												1
NAGK								1																												1
NAIP	1																																			1
NaN								1																												1
NARG2								1																												1
NAT1		1																																		1
NAT6	1																																			1
NBN	1																																			1
NCBP2								1																												1
NCF1																												1								1
NCL								1																												1
NCOA4								1																												1
NCRNA00028																																	1			1
NDRG2	1																																			1
NDUFA3																				1																1
NEDD8								1																												1
NELL2	1																																			1
NENF								1																												1
NFAT5																				1																1
NFKBIB		1																																		1
NFU1																																	1			1
NGFRAP1			1																																	1
NINJ2								1																												1
NLRC4			1																																	1
NOTCH4																																	1			1
NOV	1																																			1
NPIP								1																												1
NPTN								1																												1
NR3C2	1																																			1
NRG1																																	1			1
NRXN1																																	1			1
NTN3			1																																	1
NUGGC												1																								1
NUPL1																				1																1
OAS1	1																																			1
OAS2	1																																			1
OAS3	1																																			1
OASL	1																																			1
OPLAH			1																																	1
OR10G8																																	1			1
OR9Q1																															1					1
ORM																												1								1
ORM1															1																					1
OSBPL10																1																				1
P2RY10			1																																	1
P2RY13								1																												1
P2RY14	1																																			1
P2RY5		1																																		1
PACSIN2								1																												1
PAGR1												1																								1
PARP10	1																																			1
PARP14	1																																			1
PARP2								1																												1
PARP9	1																																			1
PASK	1																																			1
PCBP2																				1																1
PCDHA1								1																												1
PCF11								1																												1
PCGF6								1																												1
PCMT1								1																												1
PCMTD1																				1																1
PDCD1LG2																																	1			1
PDCD6								1																												1
PDE4D								1																												1
PDE7A		1																																		1
PDK4															1																					1
PDXP																																1				1
PGCP								1																												1
PGLYRP1	1																																			1
PGM5																															1					1
PGS1			1																																	1
PHEX																																	1			1
PHTF1	1																																			1
PIGU		1																																		1
PIK3C2B	1																																			1
PIK3IP1	1																																			1
PIK3R1								1																												1
PIM3			1																																	1
PIPSL																															1					1
PKN2																				1																1
PLAUR	1																																			1
PLCXD2																															1					1
PLEKHA1																			1																	1
PLEKHG4																																	1			1
PML	1																																			1
POLR1E	1																																			1
POMP		1																																		1
PPAP2C			1																																	1
PPBP								1																												1
PPCS																			1																	1
PPM1F								1																												1
PPP1CB																				1																1
PPP1R3D		1																																		1
PPP2CB								1																												1
PRKAR1A																				1																1
PROK2			1																																	1
PRRG4	1																																			1
PSMA4		1																																		1
PSMB3		1																																		1
PSMB9	1																																			1
PSME1	1																																			1
PSME2	1																																			1
PSTPIP2	1																																			1
PTAR1																				1																1
PTENP1																				1																1
PTK2								1																												1
PTPN12																				1																1
PTPRE		1																																		1
PVRIG	1																																			1
QPCT	1																																			1
R3HDM1								1																												1
RAB11FIP1								1																												1
RAB11FIP2																				1																1
RAB13																										1										1
RAB20	1																																			1
RAB24								1																												1
RAB34																			1																	1
RAC1		1																																		1
RALB																				1																1
RANBP2								1																												1
RAP2B																				1																1
RAPGEF2																				1																1
RBBP7								1																												1
RBBP8																										1										1
RBCK1		1																																		1
RBM12B															1																					1
RBM39																				1																1
RBM6																				1																1
RBMS1		1																																		1
REL								1																												1
RETN																								1												1
REV3L								1																												1
RGL4			1																																	1
RHBDF2	1																																			1
RNA28S5												1																								1
RNASEL		1																																		1
RNF181								1																												1
RNU1-1																																	1			1
RNU4ATAC																1																				1
RNY4												1																								1
RP5-1022P6.2															1																					1
RP6-213H19.1																				1																1
RPRC1								1																												1
RPS27P13																				1																1
RSAD2	1																																			1
RSBN1																				1																1
RSF1																				1																1
RSPH3								1																												1
RTN1								1																												1
RTP4	1																																			1
S100A12			1																																	1
S100A8														1																						1
S100Z								1																												1
S1PR1																			1																	1
SAMD9L	1																																			1
SATB1	1																																			1
SCAND2								1																												1
SCO2	1																																			1
SDHALP2																				1																1
SDHAP3								1																												1
SEC23B		1																																		1
SEL1L																				1																1
SELM	1																																			1
SEMA3D																																	1			1
SEPT1		1																																		1
SEPT5								1																												1
SERPINA1	1																																			1
SERPINB6																				1																1
SESN1	1																																			1
SESTD1	1																																			1
SETD6																																1				1
SFRS2IP								1																												1
SFTPC																																	1			1
SFXN1								1																												1
SH3GLB1			1																																	1
SIGLEC10												1																								1
SIGLEC11																1																				1
SIGLEC5	1																																			1
SIGLECP16	1																																			1
SIK3								1																												1
SIN3A																			1																	1
SIPA1L2	1																																			1
SIRPG	1																																			1
SLC12A4																																	1			1
SLC16A6		1																																		1
SLC25A3								1																												1
SLC25A38																																1				1
SLC30A1	1																																			1
SLC6A12																																	1			1
SLC7A6		1																																		1
SMAD4																																1				1
SMAD7								1																												1
SMARCA2																				1																1
SNAP23																				1																1
SNORA25								1																												1
SNORA32								1																												1
SNORA44																																	1			1
SNORA5C																															1					1
SNORA73B			1																																	1
SNORD116-12																															1					1
SNORD13	1																																			1
SNORD36A								1																												1
SNORD36B																															1					1
SNORD49A																																	1			1
SNRPD2																															1					1
SNX27								1																												1
SOCS1	1																																			1
SOCS3	1																																			1
SOD2	1																																			1
SORT1	1																																			1
SOX8	1																																			1
SP140	1																																			1
SPATA13			1																																	1
SPATA22																																1				1
SPDYA																																	1			1
SPIB																1																				1
SPINT4																																1				1
SPOCK2	1																																			1
SPTSSA																			1																	1
SQRDL	1																																			1
SRBD1	1																																			1
SRGAP2P1																				1																1
SRGAP3			1																																	1
SRPK1	1																																			1
ST3GAL2								1																												1
STOM	1																																			1
STOML2																																1				1
STX11	1																																			1
STX6								1																												1
SUB1								1																												1
SUCNR1	1																																			1
SULT1B1			1																																	1
SUMF1								1																												1
SUMO4								1																												1
SVIL			1																																	1
SWSAP1																			1																	1
TAF9								1																												1
TAOK1			1																																	1
TAOK2								1																												1
TAP2	1																																			1
TBC1D2																																1				1
TBC1D5																																	1			1
TCEA1								1																												1
TCF25																				1																1
TCF7	1																																			1
TCN2	1																																			1
TCP11L1								1																												1
TCTN3																																1				1
TDRD9			1																																	1
TEC																															1					1
TFAM																																	1			1
TFEC																																1				1
TGIF1								1																												1
THEM2		1																																		1
TIAL1								1																												1
TIFA	1																																			1
TIPIN								1																												1
TLN1								1																												1
TLR2	1																																			1
TLR6																					1															1
TLR7		1																																		1
TM4SF18																																	1			1
TMC6		1																																		1
TMEM106B																				1																1
TMEM164								1																												1
TMEM191A																																	1			1
TMEM200A																																	1			1
TMEM63A																			1																	1
TMLHE								1																												1
TncRNA			1																																	1
TNFAIP6	1																																			1
TNFRSF25	1																																			1
TNFSF10	1																																			1
TNFSF13B	1																																			1
TNPO1								1																												1
TOB1																				1																1
TPD52	1																																			1
TPM2	1																																			1
TPMT								1																												1
TRIM22	1																																			1
TRIM23								1																												1
TRIM5	1																																			1
TSHZ2	1																																			1
TSPYL2								1																												1
TUBB8																																	1			1
TXN																			1																	1
TXNDC12	1																																			1
TXNDC3	1																																			1
TXNDC6																				1																1
TXNIP								1																												1
TYROBP		1																																		1
UAP1								1																												1
UAP1L1																																	1			1
UBA2								1																												1
UBE2D1																				1																1
UBE2J2			1																																	1
UBE2Q2								1																												1
UBTF								1																												1
UHMK1																1																				1
URG4	1																																			1
USP15		1																																		1
USP16								1																												1
USP17L2																															1					1
USP34								1																												1
USP41								1																												1
USP47		1																																		1
VCPIP1		1																																		1
VPS29																			1																	1
VTRNA1-1																																	1			1
WARS	1																																			1
WAS								1																												1
WBP2								1																												1
WDFY1	1																																			1
WDFY3	1																																			1
WDR1																				1																1
WDR33		1																																		1
WDR43								1																												1
WDR63								1																												1
WRAP53																																1				1
WSB1																				1																1
WTAP								1																												1
XAF1	1																																			1
XRN1	1																																			1
YME1L1								1																												1
ZAK	1																																			1
ZBP1	1																																			1
ZC3H15								1																												1
ZDHHC19	1																																			1
ZFP91			1																																	1
ZFYVE16																				1																1
ZMYND15		1																																		1
ZNF124								1																												1
ZNF148																				1																1
ZNF238																				1																1
ZNF254								1																												1
ZNF296														1																						1
ZNF329																																	1			1
ZNF429	1																																			1
ZNF451								1																												1
ZNF516								1																												1
ZNF525	1																																			1
ZNF624								1																												1
ZNF644								1																												1
ZNF669								1																												1
ZNF679								1																												1
ZNF792			1																																	1
ZNF91								1																												1
ZSCAN18			1																																	1
ZWILCH								1																												1
